# Supplementary material for: B–NHL Cases in a Tertiary Pediatric Hematology—Oncology Department: A 20-Year Retrospective Cohort Study
Source: Life (Basel). 2024 May 16;14(5):633. doi: 10.3390/life14050633 (PMC11122206; doi:10.3390/life14050633)
Supplement: Supplementary file 1 [file life-14-00633-s001.zip]

Archive with 1 entries (1 files):
- life-3019938-supplementary.pdf
